# Supplementary material for: Coral anthozoan-specific opsins employ a novel chloride counterion for spectral tuning
Source: eLife. 2025 Sep 1;14:RP105451. doi: 10.7554/eLife.105451 (PMC12401545; doi:10.7554/eLife.105451)
Supplement: Figure 5—figure supplement 1—source code 1. [file elife-105451-fig5-figsupp1-code1.zip]

Archive with 1 entries (1 files):
- eLife-VOR-RA-2024-105451/Figure 5XXXFigure Supplement 1XXXSource Code 1.R
